# Supplementary material for: Effects of ocean acidification on embryonic respiration and development of a temperate wrasse living along a natural CO2 gradient
Source: Conserv Physiol. 2016 Feb 26;4(1):cov073. doi: 10.1093/conphys/cov073 (PMC4771110; doi:10.1093/conphys/cov073)
Supplement: Supplementary Data [file cov073supp.zip]

Archive with 2 entries (2 files):
- cov073supp.pdf
- manifest.xml
