# Supplementary material for: Effects of ocean acidification on embryonic respiration and development of a temperate wrasse living along a natural CO2 gradient
Source: Conserv Physiol. 2016 Feb 26;4(1):cov073. doi: 10.1093/conphys/cov073 (PMC4771110; doi:10.1093/conphys/cov073)
Supplement: Supplementary Data [file cov073supp.zip › manifest.xml]

<?xml version="1.0" encoding="ISO-8859-1"?>
<!DOCTYPE datasupp PUBLIC "-//HIGHWIRE//DTD HighWire Data Supplement Manifest//EN" "http://schema.highwire.org/private/dtd/hwx/datasupplement_manifest.dtd">
<datasupp sitecode="conphys">
<resource type="resourceid">cov073</resource>
<linktext>Supplementary Data</linktext>
<title>Supplementary Data</title>
<description>Supplementary Data</description>
<file>
<filename>cov073supp.pdf</filename>
<linktext>Supplementary Data</linktext>
<title>Supplementary Data</title>
<description>Pdf file</description>
</file>
</datasupp>
